# Supplementary material for: Post-Hypoxic Myoclonus and Deep Brain Stimulation. Experience from a Small Patient Cohort and Literature Review Highlighting Variable Outcomes
Source: Tremor Other Hyperkinet Mov (N Y). 2026 Jul 7;16:43. doi: 10.5334/tohm.1171 (PMC13353099; doi:10.5334/tohm.1171)
Supplement: Supplementary File. — DBS programming parameters and Patient Videos. [file tohm-16-1-1171-s1.zip]

Archive with 2 entries (2 files):
- tohm-1171_pourfar-s1/tohm-1171_pourfar-Supplementary+file+2.27.2026.docx
- tohm-1171_pourfar-s1/Video.mp4
